# Supplementary material for: A randomized study of apalutamide in Chinese patients with non-metastatic castration-resistant prostate cancer
Source: iScience. 2025 Jul 18;28(8):113166. doi: 10.1016/j.isci.2025.113166 (PMC12355417; doi:10.1016/j.isci.2025.113166)
Supplement: Data S1. CONSORT checklist, study protocol, and study statistical analysis plan [file mmc2.zip]

Archive with 3 entries (3 files):
- CONSORT Checklist.pdf
- Statistical Analysis Plan.pdf
- Study Protocol.pdf
